# Supplementary material for: Blood Vessels: The Pathway Used by Schwann Cells to Colonize Nerve Conduits
Source: Int J Mol Sci. 2022 Feb 18;23(4):2254. doi: 10.3390/ijms23042254 (PMC8879195; doi:10.3390/ijms23042254)
Supplement: Supplementary file 1 [file ijms-23-02254-s001.zip]

Archive with 2 entries (2 files):
- Supplementary materials.pdf
- video S1.mp4
